# Supplementary material for: GOmotif: A web server for investigating the biological role of protein sequence motifs
Source: BMC Bioinformatics. 2011 Sep 26;12:379. doi: 10.1186/1471-2105-12-379 (PMC3228539; doi:10.1186/1471-2105-12-379)
Supplement: Additional File 1 — Overall Average Sensitivity and Specificity. This spreadsheet reports the overall specificity and sensitivity calculated for each of the three biological domains (molecular function, biological process and cellular component). This spreadsheet provides a high-level overview of the data contained in the remaining additional files 2, 3 and 4. [file 1471-2105-12-379-S1.XLS]

## Sheet: Averages
GOmotif Overall Average Specificity and Sensitivity
	6	5	4	3	2	1
MF Specificity	0.385574	0.370592	0.319066	0.27515	0.247368	0.18958
MF Sensitivity	0.728033	0.723013	0.705292	0.690591	0.67377	0.657469
CC Specificity	0.374089	0.373665	0.369245	0.307324	0.225665	0.17531
CC Sensitivity	0.775575	0.775112	0.774662	0.76994	0.769578	0.64553
BP Specificity	0.397357	0.370403	0.307343	0.234417	0.180187	0.151423
BP Sensitivity	0.773301	0.76688	0.750195	0.71651	0.664355	0.622276
GOmotif Average Specificity and Sensitivity (Short Motifs)
	6	5	4	3	2	1
MF Specificity	0.385979	0.37197	0.315958	0.280793	0.25308	0.205616
MF Sensitivity	0.73274	0.726931	0.708547	0.692647	0.671519	0.641668
CC Specificity	0.353563	0.353139	0.350398	0.294573	0.227551	0.181515
CC Sensitivity	0.779303	0.779094	0.779166	0.774465	0.774463	0.651926
BP Specificity	0.382227	0.356598	0.300306	0.229084	0.189288	0.160607
BP Sensitivity	0.768695	0.761466	0.746576	0.717655	0.669097	0.626728
GOmotif Average Specificity and Sensitivity (Long Motifs)
	6	5	4	3	2	1
MF Specificity	0.385016	0.368698	0.323345	0.267382	0.239351	0.167362
MF Sensitivity	0.723831	0.719518	0.702424	0.6888	0.675701	0.670471
CC Specificity	0.404057	0.403631	0.396624	0.326403	0.222913	0.166163
CC Sensitivity	0.772351	0.771671	0.770801	0.766064	0.765404	0.640128
BP Specificity	0.418722	0.390016	0.317298	0.241961	0.16748	0.138442
BP Sensitivity	0.777419	0.771734	0.753377	0.715558	0.660549	0.618368
